# Supplementary material for: Relating trophic resources to community structure: a predictive index of food availability
Source: R Soc Open Sci. 2017 Feb 8;4(2):160515. doi: 10.1098/rsos.160515 (PMC5367299; doi:10.1098/rsos.160515)
Supplement: Table S_2. a) Original spreadsheets used to evaluate RAFI in the ecosystems considered in the manuscript; b) User spreadsheets to be filled with own data for computing the Relative Abundance of Trophic Resources (RAFI) in other ecosystems. Please fill only the white cells: other cells must not be mo [file rsos160515supp2.xlsx]

## Sheet: Caption
		Table S_2. a) Original spreadsheets used to evaluate RAFI in the ecosystems considered in the manuscript; b) User spreadsheets to be filled with own data for computing the Relative Abundance of Trophic Resources (RAFI) in other ecosystems. Please fill only the white cells: other cells must not be modified. Do not consider empty stations: they all result equal to "1.0" due to lack of data

## Sheet: a) Paper Computations
							Basic RAFI scores
Table 4		Habitats	mCa	Ca	mHe	He	mOm	Om	mDeF	DeF	DeFS	DeFHe	FF
A		Caves	1	1	1	2	4	2	2	2	4	1	1
		Coral reef	2	2	1	2	4	4	4	1	4	4	4
		Coralligenous	4	1	2	6	4	2	4	2	4	4	4
		Fucoid	3	3	2	9	2	2	4	2	4	4	2
		Embayments	2	1	2	3	2	2	3	2	6	3	3
		High canopy seagrass	6	3	3	9	4	6	4	9	6	9	2
		Kelp	2	2	2	6	2	2	4	4	6	6	1
		Low canopy seagrass	4	2	2	6	4	6	4	6	2	3	1
		Rocky reef	2	2	2	6	4	2	4	4	6	3	1
		Sand	1	1	1	2	2	2	1	2	2	1	1
					Modifiers for local conditions
		Modifiers	mCa	Ca	mHe	He	mOm	Om	mDeF	DeF	DeFS	DeFHe	FF
B		Exposed	0.8	1	1	0.8	0.5	1	0.4	0.7	0.4	0.8	0.4
		Sheltered	1.2	1	1.5	1.2	1	1.2	1	2	1.2	1.5	1
		Eutrophic	2	2	1.2	1.5	1	1	1.2	1.6	2	2	1.2
		Oligothrophic	3.3	3	2.2	3.5	3	2.8	2	1	0.8	2.3	1
		Anthropogenic perturbations	1	1.2	1.5	1.2	2	2	2	3	3	2.2	3.2
		Natural perturbations (e.g. estuaries)	1.1	1	0.6	1.1	1.1	2	3	3	1.8	2	2
		Deep	1.2	1.1	0.6	0.6	1	1	1.1	1.1	0.9	1.1	0.9
		Shallow	1.5	0.8	3	3	0.8	1.5	1.6	1.8	1.5	2	0.8
Table 5a								Classification of testing sites
		Sites	Country	Sand	Embayments	Rocky reefs	Caves	Coral reefs	Kelp	Low canopy seagreass	High canopy seagrass	Exposed	Sheltered	Oligothrophic	Eutrophic	Anthropogenic perturbations	Natural perturbations (e.g. estuaries)	Deep	Shallow
	1	San Pietro	Italy							X					X				X
	2	Banco Santa Croce	Italy			X									X	X	X	X
	3	Bell'Ommo	Italy			X						X						X
	4	San Pancrazio	Italy			X						X							X
	5	Secca La Catena	Italy			X						X
	6	Pizzaco	Italy			X							X					X
	7	Grotta Mago	Italy				X						X
	8	Formiche	Italy				X					X							X
	9	Maronti	Italy	X								X							X
	10	Porto d'Ischia	Italy		X								X		X				X
	11	Lacco Ameno	Italy								X	X							X
	12	Cava dell'isola	Italy								X		X					X
	13	Castello	Italy								X		X		X		X		X
	14	N.E. St. Croix	Virgin Islands					X				X							X
	15	Chatham Island	New Zealand						X									X
	16	Dos Amigos	Costa Rica				X					X						X
	17	Bagot Point	Australia							X				X
	18	Port Gawler	Australia								X						X
	19	Barker Inlet	Australia							X		X		X
	20	Sine Saloum MPA (Before)		X												X	X
	21	Sine Saloum MPA (after)		X													X
Table 5b								RAFI calculated for each of the above test sites
		Sites	mCa	Ca	mHe	He	mOm	Om	mDeF	DeF	DeFS	DeFHe	FF		TOTAL
	1	San Pietro	12	3.2	7.2	27	3.2	9	7.68	17.28	6	12	0.96		105.52
	2	Banco Santa Croce	5.28	5.28	1.296	7.128	8.8	8	31.68	63.36	58.32	29.04	6.912		225.096
	3	Bell'Ommo	1.92	2.2	1.2	2.88	2	2	1.76	3.08	2.16	2.64	0.36		22.2
	4	San Pancrazio	2.4	1.6	6	14.4	1.6	3	2.56	5.04	3.6	4.8	0.32		45.32
	5	Secca La Catena	1.6	2	2	4.8	2	2	1.6	2.8	2.4	2.4	0.4		24
	6	Pizzaco	2.88	2.2	1.8	4.32	4	2.4	4.4	8.8	6.48	4.95	0.9		43.13
	7	Grotta Mago	1.2	1	1.5	2.4	4	2.4	2	4	4.8	1.5	1		25.8
	8	Formiche	1.2	0.8	3	4.8	1.6	3	1.28	2.52	2.4	1.6	0.32		22.52
	9	Maronti	1.2	0.8	3	4.8	0.8	3	0.64	2.52	1.2	1.6	0.32		19.88
	10	Porto d'Ischia	7.2	1.6	10.8	16.2	1.6	3.6	5.76	11.52	21.6	18	2.88		100.76
	11	Lacco Ameno	7.2	2.4	9	21.6	1.6	9	2.56	11.34	3.6	14.4	0.64		83.34
	12	Cava dell'isola	8.64	3.3	2.7	6.48	4	7.2	4.4	19.8	6.48	14.85	1.8		79.65
	13	Castello	15.84	6	3.24	17.82	4.4	14.4	14.4	86.4	25.92	54	4.8		247.22
	14	N.E. St. Croix	2.4	1.6	3	4.8	1.6	6	2.56	1.26	2.4	6.4	1.28		33.3
	15	Chatham Island	2.4	2.2	1.2	3.6	2	2	4.4	4.4	5.4	6.6	0.9		35.1
	16	Dos Amigos	0.96	1.1	0.6	0.96	2	2	0.88	1.54	1.44	0.88	0.36		12.72
	17	Bagot Point	13.2	6	4.4	21	12	16.8	8	6	1.6	6.9	1		96.9
	18	Port Gawler	6.6	3	1.8	9.9	4.4	12	12	27	10.8	18	4		109.5
	19	Barker Inlet	10.56	6	4.4	16.8	6	16.8	3.2	4.2	0.64	5.52	0.4		74.52
	20	Sine Saloum MPA (Before)	1.1	1.2	0.9	2.64	4.4	8	6	18	10.8	4.4	6.4		63.84
	21	Sine Saloum MPA (after)	1.1	1	0.6	2.2	2.2	4	3	6	3.6	2	2		27.7
Table 5c								Relative abundance of food items (RAFI%)
		Sites	mCa	Ca	mHe	He	mOm	Om	mDeF	DeF	DeFS	DeFHe	FF
	1	San Pietro	11.3723	3.0326	6.82335	25.5876	3.0326	8.52919	7.27824	16.376	5.68613	11.3723	0.90978
	2	Banco Santa Croce	2.34567	2.34567	0.575754	3.16665	3.90944	3.55404	14.074	28.148	25.9089	12.9012	3.07069
	3	Bell'Ommo	8.64865	9.90991	5.40541	12.973	9.00901	9.00901	7.92793	13.8739	9.72973	11.8919	1.62162
	4	San Pancrazio	5.29568	3.53045	13.2392	31.7741	3.53045	6.61959	5.64872	11.1209	7.94351	10.5914	0.70609
	5	Secca La Catena	6.66667	8.33333	8.33333	20	8.33333	8.33333	6.66667	11.6667	10	10	1.66667
	6	Pizzaco	6.67749	5.10086	4.17343	10.0162	9.27429	5.56457	10.2017	20.4034	15.0243	11.4769	2.08671
	7	Grotta Mago	4.65116	3.87597	5.81395	9.30233	15.5039	9.30233	7.75194	15.5039	18.6047	5.81395	3.87597
	8	Formiche	5.3286	3.5524	13.3215	21.3144	7.1048	13.3215	5.68384	11.1901	10.6572	7.1048	1.42096
	9	Maronti	6.03622	4.02414	15.0905	24.1449	4.02414	15.0905	3.21932	12.6761	6.03622	8.04829	1.60966
	10	Porto d'Ischia	7.14569	1.58793	10.7185	16.0778	1.58793	3.57285	5.71655	11.4331	21.4371	17.8642	2.85828
	11	Lacco Ameno	8.63931	2.87977	10.7991	25.9179	1.91985	10.7991	3.07175	13.6069	4.31965	17.2786	0.767939
	12	Cava dell'isola	10.8475	4.14313	3.38983	8.13559	5.02197	9.03955	5.52417	24.8588	8.13559	18.6441	2.25989
	13	Castello	6.40725	2.42699	1.31057	7.20815	1.77979	5.82477	5.82477	34.9486	10.4846	21.8429	1.94159
	14	N.E. St. Croix	7.20721	4.8048	9.00901	14.4144	4.8048	18.018	7.68769	3.78378	7.20721	19.2192	3.84384
	15	Chatham Island	6.83761	6.26781	3.4188	10.2564	5.69801	5.69801	12.5356	12.5356	15.3846	18.8034	2.5641
	16	Dos Amigos	7.54717	8.6478	4.71698	7.54717	15.7233	15.7233	6.91824	12.1069	11.3208	6.91824	2.83019
	17	Bagot Point	13.6223	6.19195	4.54076	21.6718	12.3839	17.3375	8.25593	6.19195	1.65119	7.12074	1.03199
	18	Port Gawler	6.0274	2.73973	1.64384	9.0411	4.01826	10.9589	10.9589	24.6575	9.86301	16.4384	3.65297
	19	Barker Inlet	14.1707	8.05153	5.90446	22.5443	8.05153	22.5443	4.29415	5.63607	0.85883	7.40741	0.536769
	20	Sine Saloum MPA (Before)	1.72306	1.8797	1.40977	4.13534	6.89223	12.5313	9.3985	28.1955	16.9173	6.89223	10.0251
	21	Sine Saloum MPA (after)	3.97112	3.61011	2.16606	7.94224	7.94224	14.4404	10.8303	21.6606	12.9964	7.22022	7.22022

## Sheet: b) User spreadsheet
			1	1	1	1	1	1	1	1	1	1	1
							Basic RAFI scores
Table 4		Habitats	mCa	Ca	mHe	He	mOm	Om	mDeF	DeF	DeFS	DeFHe	FF			INSTRUCTIONS FOR USE
A		Caves	1	1	1	2	4	2	2	2	4	1	1		!	Do not modify the blue cells: these are the reference RAFI tables
		Coral reef	2	2	1	2	4	4	4	1	4	4	4		---->	Insert your data in the empty cells starting from Table 5a
		Coralligenous	4	1	2	6	4	2	4	2	4	4	4		---->	Do not modify table 5b and other green cells: these are your results
		Fucoid	3	3	2	9	2	2	4	2	4	4	2		!	Read the final % results into the green-filled cells (that must be not modifid by the user)
		Embayments	2	1	2	3	2	2	3	2	6	3	3
		High canopy seagrass	6	3	3	9	4	6	4	9	6	9	2								Do not modify the tables on the left: these are the RAFI tables as the base of the model
		Kelp	2	2	2	6	2	2	4	4	6	6	1
		Low canopy seagrass	4	2	2	6	4	6	4	6	2	3	1
		Rocky reef	2	2	2	6	4	2	4	4	6	3	1
		Sand	1	1	1	2	2	2	1	2	2	1	1
					Modifiers for local conditions
		Modifiers	mCa	Ca	mHe	He	mOm	Om	mDeF	DeF	DeFS	DeFHe	FF
B		Exposed	0.8	1	1	0.8	0.5	1	0.4	0.7	0.4	0.8	0.4
		Sheltered	1.2	1	1.5	1.2	1	1.2	1	2	1.2	1.5	1
		Eutrophic	2	2	1.2	1.5	1	1	1.2	1.6	2	2	1.2
		Oligothrophic	3.3	3	2.2	3.5	3	2.8	2	1	0.8	2.3	1
		Anthropogenic perturbations	1	1.2	1.5	1.2	2	2	2	3	3	2.2	3.2
		Natural perturbations (e.g. estuaries)	1.1	1	0.6	1.1	1.1	2	3	3	1.8	2	2
		Deep	1.2	1.1	0.6	0.6	1	1	1.1	1.1	0.9	1.1	0.9
		Shallow	1.5	0.8	3	3	0.8	1.5	1.6	1.8	1.5	2	0.8
Table 5a							Classification of testing sites
		Sites	Caves	Coral reefs	Coralligenous	Fucoid	Embayments	High canopy seagrass	Kelp	Low Canopy Seagrass	Rocky reef	Sand	Exposed	Sheltered	Eutrophic	Oligothrophic	Anthropogenic perturbations	Natural Perturbations (e.g. Estuaries)	Deep	Shallow
	1																																		1	1	1	1	1	1	1	1	1	1	1	1	1	1	1
	2																																		1	1	1	1	1	1	1	1	1	1	1	1	1	1	1
	3																					Insert here on the left the names of your sites and "X" in the cells corresponding to your site features: type of environment (white cells) and modifiers (grey cells). DO NOT CHANGE THE VALUES ON THE RIGHT (ROUTINE CALCULATIONS)													1	1	1	1	1	1	1	1	1	1	1	1	1	1	1
	4																																		1	1	1	1	1	1	1	1	1	1	1	1	1	1	1
	5																																		1	1	1	1	1	1	1	1	1	1	1	1	1	1	1
	6																																		1	1	1	1	1	1	1	1	1	1	1	1	1	1	1
	7																																		1	1	1	1	1	1	1	1	1	1	1	1	1	1	1
	8																																		1	1	1	1	1	1	1	1	1	1	1	1	1	1	1
	9																																		1	1	1	1	1	1	1	1	1	1	1	1	1	1	1
	10																																		1	1	1	1	1	1	1	1	1	1	1	1	1	1	1
	11																																		1	1	1	1	1	1	1	1	1	1	1	1	1	1	1
	12																																		1	1	1	1	1	1	1	1	1	1	1	1	1	1	1
	13																																		1	1	1	1	1	1	1	1	1	1	1	1	1	1	1
	14																																		1	1	1	1	1	1	1	1	1	1	1	1	1	1	1
	15																																		1	1	1	1	1	1	1	1	1	1	1	1	1	1	1
	16																																		1	1	1	1	1	1	1	1	1	1	1	1	1	1	1
	17																																		1	1	1	1	1	1	1	1	1	1	1	1	1	1	1
	18																																		1	1	1	1	1	1	1	1	1	1	1	1	1	1	1
	19																																		1	1	1	1	1	1	1	1	1	1	1	1	1	1	1
	20																																		1	1	1	1	1	1	1	1	1	1	1	1	1	1	1
	21																																		1	1	1	1	1	1	1	1	1	1	1	1	1	1	1
Table 5b								RAFI calculated for each of the above test sites
		Sites	mCa	Ca	mHe	He	mOm	Om	mDeF	DeF	DeFS	DeFHe	FF		TOTAL
	1		1	1	1	1	1	1	1	1	1	1	1		11
	2		1	1	1	1	1	1	1	1	1	1	1		11						Do not modify the left table 5b: RAFI RESULTS
	3		1	1	1	1	1	1	1	1	1	1	1		11
	4		1	1	1	1	1	1	1	1	1	1	1		11
	5		1	1	1	1	1	1	1	1	1	1	1		11
	6		1	1	1	1	1	1	1	1	1	1	1		11
	7		1	1	1	1	1	1	1	1	1	1	1		11
	8		1	1	1	1	1	1	1	1	1	1	1		11
	9		1	1	1	1	1	1	1	1	1	1	1		11
	10		1	1	1	1	1	1	1	1	1	1	1		11
	11		1	1	1	1	1	1	1	1	1	1	1		11
	12		1	1	1	1	1	1	1	1	1	1	1		11
	13		1	1	1	1	1	1	1	1	1	1	1		11
	14		1	1	1	1	1	1	1	1	1	1	1		11
	15		1	1	1	1	1	1	1	1	1	1	1		11
	16		1	1	1	1	1	1	1	1	1	1	1		11
	17		1	1	1	1	1	1	1	1	1	1	1		11
	18		1	1	1	1	1	1	1	1	1	1	1		11
	19		1	1	1	1	1	1	1	1	1	1	1		11
	20		1	1	1	1	1	1	1	1	1	1	1		11
	21		1	1	1	1	1	1	1	1	1	1	1		11
Table 5c								Relative abundance of food items (RAFI%)
		Sites	mCa	Ca	mHe	He	mOm	Om	mDeF	DeF	DeFS	DeFHe	FF
	1														0						Do not modify this table 5c: it contains the results of your analyses expressed as % Resource abundance for each site (in lines) and for each trophic group (in columns)
	2														0
	3														0
	4														0
	5														0
	6														0
	7														0
	8														0
	9														0
	10														0
	11														0
	12														0
	13														0
	14														0
	15														0
	16														0
	17														0
	18														0
	19														0
	20														0
	21														0
[truncated: 3 more columns]
